# Supplementary material for: Help Is Just a Message Away: Online Counselling Chat Services Bridging Gaps in Youth Mental Health?
Source: Eur J Investig Health Psychol Educ. 2025 Dec 15;15(12):257. doi: 10.3390/ejihpe15120257 (PMC12731582; doi:10.3390/ejihpe15120257)
Supplement: Supplementary file 1 [file ejihpe-15-00257-s001.zip]

Archive with 4 entries (4 files):
- Annex S1 - Lay out focus groups & topic list.docx
- Annex S2 - Categorisation matrix.docx
- Annex S3 - # Codes.xlsx
- Annex S4.xlsx
