# Supplementary material for: Help Is Just a Message Away: Online Counselling Chat Services Bridging Gaps in Youth Mental Health?
Source: Eur J Investig Health Psychol Educ. 2025 Dec 15;15(12):257. doi: 10.3390/ejihpe15120257 (PMC12731582; doi:10.3390/ejihpe15120257)
Supplement: Supplementary file 1 [file ejihpe-15-00257-s001.zip › Annex S3 - # Codes.xlsx]

## Sheet: Coderingen
	FG 1 (0068)	FG 2 (0078)	FG 3 (0080)	FG 4 (0097)	CoP1	CoP2	CoP3	CoP4	In-Person Total	Online Total	Overall Total
01_Use of AI	10	8	7	11	2	8	3	3	36	16	52
02_Adaptability	6	4	9	1	4	5	3	2	20	14	34
03_Long-term vision and ideal models	6	2	8	5	4	0	3	1	21	8	29
04_Trust & credibility	7	5	8	5	4	5	2	5	25	16	41
05_Youth-centered innovation	2	2	10	3	3	2	3	4	17	12	29
06_Data privacy & consent	7	5	6	7	4	1	1	3	25	9	34
07_Safeguarding protocols	5	7	6	6	3	3	2	4	24	12	36
08_Equity & inclusion	5	6	12	1	3	4	3	2	24	12	36
09_Anonymity vs. safety	7	6	6	3	4	1	2	4	22	11	33
10_Pan-European collaboration	4	7	6	4	3	3	6	0	21	12	33
11_Scalability	4	5	6	2	4	4	1	3	17	12	29
12_Staffing & capacity	4	4	7	4	2	7	2	2	19	13	32
13_Volunteer engagement	4	11	9	6	4	8	4	1	30	17	47
14_Funding models	4	5	4	4	2	4	2	1	17	9	26
15_Integration into care pathways	5	5	6	3	4	2	2	3	19	11	30
16_Cross-national implementation	4	7	6	5	3	4	3	3	22	13	35
17_Interoperability	3	5	6	3	3	3	2	1	17	9	26
18_Platform stability	1	3	4	1	2	0	1	2	9	5	14
19_Technological innovation	9	1	5	5	3	5	3	3	20	14	34
20_Communication preferences	5	5	6	3	3	3	4	4	19	14	33
21_User experience	6	5	10	3	6	5	5	3	24	19	43
22_Stigma & misconceptions	4	3	5	1	3	2	3	2	13	10	23
23_Youth participation	5	3	4	2	2	3	4	2	14	11	25
24_Inclusive design	6	11	8	1	6	4	4	3	26	17	43
25_Ghosting & dropout	3	2	3	1	4	3	0	4	9	11	20
26_Measuring impact	6	5	3	9	4	7	6	3	23	20	43
27_Training & Supervision	6	12	7	9	7	7	6	2	34	22	56
28_Engagement & continuity	8	3	4	4	9	2	3	5	19	19	38
29_Bonding & Alliance	5	6	5	8	4	7	2	4	24	17	41
TOTAL	151	153	186	120	109	112	85	79	610	385	995
