# Supplementary material for: Help Is Just a Message Away: Online Counselling Chat Services Bridging Gaps in Youth Mental Health?
Source: Eur J Investig Health Psychol Educ. 2025 Dec 15;15(12):257. doi: 10.3390/ejihpe15120257 (PMC12731582; doi:10.3390/ejihpe15120257)
Supplement: Supplementary file 1 [file ejihpe-15-00257-s001.zip › Annex S4.xlsx]

## Sheet: Sheet1
Code System	01_Use of AI	02_Adaptability	03_Long-term vision and ideal models	04_Trust & credibility	05_Youth-centered innovation	06_Data privacy & consent	07_Safeguarding protocols	08_Equity & inclusion	09_Anonymity vs. safety	10_Pan-European collaboration	11_Scalability	12_Staffing & capacity	13_Volunteer engagement	14_Funding models	15_Integration into care pathways	16_Cross-national implementation	17_Interoperability	18_Platform stability	19_Technological innovation	20_Communication preferences	21_User experience	22_Stigma & misconceptions	23_Youth participation	24_Inclusive design	25_Ghosting & dropout	26_Measuring impact	27_Training & Supervision	28_Engagement & continuity	29_Bonding & Alliance
Future vision > 01_Use of AI	0	11	5	6	4	7	4	1	2	5	6	2	2	1	2	3	2	2	4	9	5	3	2	5	3	2	3	3	8
Future vision > 02_Adaptability	11	0	9	0	5	0	0	3	0	8	9	2	2	4	2	5	4	3	6	3	4	1	3	7	1	3	5	2	2
Future vision > 03_Long-term vision and ideal models	5	9	0	2	2	0	2	1	0	8	7	4	2	2	0	6	3	1	2	3	3	1	1	5	2	4	4	1	2
Future vision > 04_Trust & credibility	6	0	2	0	7	12	12	4	10	1	0	4	6	0	8	1	2	2	4	10	8	5	7	5	5	5	6	13	25
Future vision > 05_Youth-centered innovation	4	5	2	7	0	4	5	6	4	0	4	0	1	1	4	0	1	0	3	12	11	4	13	5	3	4	3	12	6
Ethical considerations, equity & crisis readiness > 06_Data privacy & consent	7	0	0	12	4	0	12	1	19	2	0	1	1	1	7	3	3	2	6	4	3	3	1	1	4	4	3	6	7
Ethical considerations, equity & crisis readiness > 07_Safeguarding protocols	4	0	2	12	5	12	0	1	20	2	2	2	2	0	11	3	5	2	3	5	5	2	1	1	4	4	7	12	15
Ethical considerations, equity & crisis readiness > 08_Equity & inclusion	1	3	1	4	6	1	1	0	0	3	2	0	3	1	2	5	3	1	5	7	10	9	5	26	1	3	3	3	2
Ethical considerations, equity & crisis readiness > 09_Anonymity vs. safety	2	0	0	10	4	19	20	0	0	2	0	1	1	0	9	3	2	2	4	3	1	2	0	0	4	2	2	7	10
Sustainability & resource models > 10_Pan-European collaboration	5	8	8	1	0	2	2	3	2	0	13	1	0	2	2	24	8	2	5	1	1	0	0	7	0	4	2	2	1
Sustainability & resource models > 11_Scalability	6	9	7	0	4	0	2	2	0	13	0	4	1	2	1	13	9	2	2	3	4	0	1	6	0	1	3	2	1
Sustainability & resource models > 12_Staffing & capacity	2	2	4	4	0	1	2	0	1	1	4	0	20	0	1	1	1	2	2	4	2	1	0	1	1	3	17	2	6
Sustainability & resource models > 13_Volunteer engagement	2	2	2	6	1	1	2	3	1	0	1	20	0	1	3	1	1	1	6	2	1	2	5	5	2	4	30	3	8
Sustainability & resource models > 14_Funding models	1	4	2	0	1	1	0	1	0	2	2	0	1	0	2	2	2	0	2	1	0	0	1	3	1	7	3	2	0
Infrastructure, integration & technical resilience > 15_Integration into care pathways	2	2	0	8	4	7	11	2	9	2	1	1	3	2	0	4	13	3	6	3	2	1	2	1	6	4	4	14	5
Infrastructure, integration & technical resilience > 16_Cross-national implementation	3	5	6	1	0	3	3	5	3	24	13	1	1	2	4	0	7	2	4	0	0	0	0	8	0	2	1	4	0
Infrastructure, integration & technical resilience > 17_Interoperability	2	4	3	2	1	3	5	3	2	8	9	1	1	2	13	7	0	2	10	1	2	0	1	4	3	2	3	7	2
Infrastructure, integration & technical resilience > 18_Platform stability	2	3	1	2	0	2	2	1	2	2	2	2	1	0	3	2	2	0	3	1	0	1	0	5	1	1	3	2	3
Infrastructure, integration & technical resilience > 19_Technological innovation	4	6	2	4	3	6	3	5	4	5	2	2	6	2	6	4	10	3	0	6	9	1	4	5	3	8	6	11	4
Usability, accessibility & user engagement > 20_Communication preferences	9	3	3	10	12	4	5	7	3	1	3	4	2	1	3	0	1	1	6	0	17	10	10	14	3	3	4	10	9
Usability, accessibility & user engagement > 21_User experience	5	4	3	8	11	3	5	10	1	1	4	2	1	0	2	0	2	0	9	17	0	5	14	15	7	16	6	17	10
Usability, accessibility & user engagement > 22_Stigma & misconceptions	3	1	1	5	4	3	2	9	2	0	0	1	2	0	1	0	0	1	1	10	5	0	6	12	1	3	4	5	5
Usability, accessibility & user engagement > 23_Youth participation	2	3	1	7	13	1	1	5	0	0	1	0	5	1	2	0	1	0	4	10	14	6	0	5	3	11	4	13	5
Usability, accessibility & user engagement > 24_Inclusive design	5	7	5	5	5	1	1	26	0	7	6	1	5	3	1	8	4	5	5	14	15	12	5	0	2	3	5	3	4
Effectiveness & quality of service > 25_Ghosting & dropout	3	1	2	5	3	4	4	1	4	0	0	1	2	1	6	0	3	1	3	3	7	1	3	2	0	9	3	8	5
Effectiveness & quality of service > 26_Measuring impact	2	3	4	5	4	4	4	3	2	4	1	3	4	7	4	2	2	1	8	3	16	3	11	3	9	0	8	14	7
Effectiveness & quality of service > 27_Training & Supervision	3	5	4	6	3	3	7	3	2	2	3	17	30	3	4	1	3	3	6	4	6	4	4	5	3	8	0	4	7
Effectiveness & quality of service > 28_Engagement & continuity	3	2	1	13	12	6	12	3	7	2	2	2	3	2	14	4	7	2	11	10	17	5	13	3	8	14	4	0	14
Effectiveness & quality of service > 29_Bonding & Alliance	8	2	2	25	6	7	15	2	10	1	1	6	8	0	5	0	2	3	4	9	10	5	5	4	5	7	7	14	0
